# Supplementary material for: Exploring the role of breastfeeding, antibiotics, and indoor environments in preschool children atopic dermatitis through machine learning and hygiene hypothesis
Source: Sci Rep. 2025 Mar 21;15:9796. doi: 10.1038/s41598-025-94255-z (PMC11928657; doi:10.1038/s41598-025-94255-z)
Supplement: Supplementary file 3 — Supplementary Information 3. [file 41598_2025_94255_MOESM3_ESM.xlsx]

## Sheet: Table S1
	Table S1. Logistics analysis of the association between indoor environmental factors in early life, antibiotic use at 0-1 years of age, duration of exclusive breastfeeding, and siblings and AD.
	Factors	Reference group	β	Z	P value	OR	95%CI
	Father with asthma	No	0.726311	2.56391	0.0103502	2.06744	1.19-3.6
	Father with AR	No	0.348944	4.61551	<0.001	1.41757	1.22-1.64
	Father with AD	No	0.583976	4.81106	<0.001	1.79315	1.41-2.27
	Mother with AR	No	0.41563	5.51906	<0.001	1.51533	1.31-1.76
	Mother with AD	No	0.739665	7.39171	<0.001	2.09523	1.72-2.55
	Renovation of the dwelling before mp	No	-0.0241278	-0.244998	0.806458	0.976161	0.8-1.18
	Mold in the dwelling before mp	No	0.170229	1.11844	0.263381	1.18558	0.88-1.6
	Renovation of the dwelling during mp	No	0.406948	3.00598	0.00264727	1.50223	1.15-1.96
	Mold in the dwelling during mp	No	0.20463	1.15393	0.248529	1.22707	0.87-1.74
	Father smoking in the dwelling during mp	No	0.26428	1.87009	0.0614713	1.30249	0.99-1.72
	Renovation of the dwelling during cfy	No	0.229687	1.53179	0.125574	1.25821	0.94-1.69
	Mold in the dwelling during cfy	No	-0.254837	-1.48246	0.138218	0.775043	0.55-1.09
	Father smoking in the dwelling during cfy	No	-0.110392	-0.802454	0.42229	0.895483	0.68-1.17
	Grow plants or have pets during cfy	No	0.111885	1.50798	0.131559	1.11838	0.97-1.29
	1-3 months of exclusive breastfeeding	No	0.291275	1.65044	0.0988538	1.33813	0.95-1.89
	>=4 months of exclusive breastfeeding	No	0.466437	2.97338	0.00294539	1.5943	1.17-2.17
	1-2 times of antibiotic therapy during cfy	No	0.149778	1.92136	0.0546863	1.16158	1-1.35
	>= 3 times of antibiotic therapy during cfy	No	0.651975	3.22761	0.00124829	1.91933	1.29-2.85
	Have older siblings	the only child	-0.271366	-2.82059	0.00479351	0.762337	0.63-0.92
	Have younger siblings	the only child	-0.0867643	-0.909901	0.362875	0.916893	0.76-1.11
	Low birth weight (<2.5 kg)	normal	-0.484341	-3.52125	<0.001	0.616103	0.47-0.81
	High birth weight (>4.0Kg)	normal	0.0479164	0.358686	0.71983	1.04908	0.81-1.36
	# mp,maternal pregnancy; cfy,child first year; AD, Atopic Dermatitis; AR, Allergic Rhinitis

## Sheet: Table S2
	Table S2. Stratified analysis of atopic disease history to explore the effect interest factors (including exclusive breastfeeding duration, antibiotic use at age 0-1 years, sibling status, and birth weight) on child AD, corresponding to Figure 3A.
	Stratification variables Factors	Parents with atopic disease history (N = 1414)					Mother with atopic disease history (N = 1366)					Father with atopic disease history (N = 1336)
		No (n = 410)		Yes (n = 1004)			No (n = 758)		Yes (n = 608)			No (n = 830)		Yes (n = 506)
		proportion	OR (95%CI)	proportion	OR (95%CI)		proportion	OR (95%CI)	proportion	OR (95%CI)		proportion	OR (95%CI)	proportion	OR (95%CI)
	Time of exclusive breastfeeding
	No	26(6.34%)		61(6.08%)			61(8.05%)		41(6.74%)			62(7.47%)		36(7.11%)
	1-3 months	57(13.9%)	1.07(0.52,2.2)	172(17.13%)	1.32(0.85,2.05)		108(14.25%)	1.63(0.98,2.72)	108(17.76%)	1.31(0.75,2.27)		130(15.66%)	1.03(0.65,1.63)	90(17.79%)	2.03(1.05,3.93)*
	4+ months	327(79.76%)	1.43(0.77,2.65)	771(76.79%)	1.26(0.84,1.87)		589(77.7%)	1.73(1.11,2.69)*	459(75.5%)	1.34(0.81,2.21)		638(76.87%)	1.26(0.85,1.87)	380(75.1%)	2(1.08,3.67)*
	Antibiotics using (0-1-year-old)
	No	280(68.29%)		657(65.44%)			535(70.58%)		389(63.98%)			545(65.66%)		334(66.01%)
	1-2 times	122(29.76%)	1.11(0.82,1.49)	325(32.37%)	1.07(0.89,1.29)		209(27.57%)	1.16(0.93,1.45)	206(33.88%)	1.26(1,1.6)		263(31.69%)	1.14(0.92,1.4)	161(31.82%)	0.96(0.73,1.25)
	3+ times	8(1.95%)	2.46(1.14,5.32)*	22(2.19%)	1.86(1.12,3.1)*		14(1.85%)	2.3(1.25,4.24)**	13(2.14%)	2.4(1.25,4.58)**		22(2.65%)	2.3(1.42,3.73)***	11(2.17%)	1.66(0.77,3.58)
	Siblings
	No (the only child)	232(56.59%)		617(61.45%)			451(59.5%)		378(62.17%)			484(58.31%)		310(61.26%)
	Have older siblings	105(25.61%)	0.54(0.37,0.78)**	196(19.52%)	0.91(0.72,1.15)		174(22.96%)	0.65(0.49,0.85)**	125(20.56%)	0.93(0.69,1.24)		207(24.94%)	0.67(0.53,0.86)**	103(20.36%)	0.83(0.59,1.16)
	Have younger siblings	73(17.8%)	0.93(0.65,1.33)	191(19.03%)	0.83(0.65,1.05)		133(17.54%)	1.12(0.86,1.45)	105(17.27%)	0.85(0.62,1.17)		139(16.75%)	0.89(0.69,1.16)	93(18.38%)	1.04(0.76,1.44)
	Birth weight
	Normal	326(79.51%)		829(82.57%)			606(79.95%)		504(82.89%)			686(82.65%)		403(79.64%)
	Low (~2500 g)	49(11.95%)	0.56(0.34,0.94)*	103(10.26%)	0.68(0.49,0.94)*		91(12.01%)	0.55(0.38,0.81)**	64(10.53%)	0.76(0.51,1.14)		81(9.76%)	0.58(0.39,0.86)**	58(11.46%)	0.72(0.47,1.11)
	High (4500+ g)	35(8.54%)	1.06(0.65,1.71)	72(7.17%)	1.05(0.75,1.46)		61(8.04%)	1.02(0.71,1.47)	40(6.58%)	1.29(0.84,1.98)		63(7.59%)	1.14(0.81,1.62)	45(8.9%)	1.04(0.68,1.59)
	# In this study, the atopic disease only include atopic dermatitis, allergic rhinitis and asthma.
	# Covariates include all variables in Table S1 except stratified variables and factors of interest.
	# The stratification variables, including parents with atopic disease history, mother with atopic disease history and father with atopic disease history were separately operated.
	# Methodologically, we traversed all case samples, attempted to match different stratification variables in the base data unit (1 case : 4 controls matched in gender, age and ethnicity), and discarded those that failed to be matched; thus, we ended up with 1:1 case-control studies that were further matched on stratification variables based on matching for age, gender, and ethnicity, and analyzed …

## Sheet: Table S3
	Table S3. Stratified analysis of rhinitis or asthma disease history to explore the effect interest factors (including exclusive breastfeeding duration, antibiotic use at age 0-1 years, sibling status, and birth weight) on child AD, corresponding to Figure 3B.
	Stratification variables Factors	Parents with rhinitis or asthma (N = 1402)					Mother with rhinitis or asthma (N = 1354)					Father with rhinitis or asthma (N = 1338)
		No (n = 514)		Yes (n = 888)			No (n = 872)		Yes (n = 482)			No (n = 930)		Yes (n = 408)
		proportion	OR (95%CI)	proportion	OR (95%CI)		proportion	OR (95%CI)	proportion	OR (95%CI)		proportion	OR (95%CI)	proportion	OR (95%CI)
	Time of exclusive breastfeeding
	No	40(7.78%)		56(6.31%)			75(8.6%)		30(6.22%)			73(7.85%)		30(7.35%)
	1-3 months	70(13.62%)	1.2(0.64,2.24)	153(17.23%)	1.62(1,2.62)		122(13.99%)	1.4(0.89,2.23)	87(18.05%)	1.57(0.83,2.98)		150(16.13%)	1.1(0.71,1.7)	77(18.87%)	2.55(1.13,5.72)*
	4+ months	404(78.6%)	1.59(0.94,2.69)	679(76.46%)	1.49(0.96,2.32)		675(77.41%)	1.6(1.08,2.38)*	365(75.73%)	1.4(0.77,2.53)		707(76.02%)	1.38(0.95,2.01)	301(73.78%)	2.74(1.28,5.86)**
	Antibiotics using (0-1-year-old)
	No	352(68.48%)		585(65.88%)			605(69.38%)		313(64.94%)			611(65.7%)		275(67.4%)
	1-2 times	153(29.77%)	1.17(0.9,1.53)	282(31.76%)	1.04(0.85,1.28)		251(28.78%)	1.2(0.98,1.47)	158(32.78%)	1.19(0.91,1.56)		296(31.83%)	1.14(0.94,1.39)	121(29.66%)	1.09(0.8,1.47)
	3+ times	9(1.75%)	2.64(1.29,5.41)**	21(2.36%)	1.81(1.07,3.05)*		16(1.84%)	2.14(1.2,3.84)*	11(2.28%)	2.07(1,4.29)*		23(2.47%)	2.26(1.4,3.65)***	12(2.94%)	1.6(0.74,3.47)
	Siblings
	No (the only child)	292(56.81%)		542(61.04%)			518(59.4%)		297(61.62%)			545(58.6%)		251(61.52%)
	Have older siblings	130(25.29%)	0.54(0.39,0.75)***	173(19.48%)	0.93(0.73,1.19)		203(23.28%)	0.62(0.48,0.8)***	97(20.12%)	1.05(0.76,1.45)		229(24.62%)	0.67(0.53,0.85)***	83(20.34%)	0.82(0.56,1.19)
	Have younger siblings	92(17.9%)	0.76(0.55,1.06)	173(19.48%)	0.87(0.68,1.11)		151(17.32%)	0.98(0.77,1.26)	88(18.26%)	0.82(0.58,1.17)		156(16.78%)	0.84(0.65,1.08)	74(18.14%)	1.15(0.8,1.63)
	Birth weight
	Normal	411(79.96%)		736(82.88%)			699(80.16%)		396(82.16%)			771(82.9%)		327(80.15%)
	Low (~2500 g)	61(11.87%)	0.6(0.38,0.94)*	89(10.02%)	0.68(0.48,0.97)*		99(11.35%)	0.56(0.39,0.81)**	56(11.62%)	0.77(0.5,1.19)		93(10%)	0.63(0.44,0.9)*	46(11.27%)	0.68(0.41,1.13)
	High (4500+ g)	42(8.17%)	1.16(0.76,1.79)	63(7.1%)	0.95(0.66,1.37)		74(8.49%)	1.04(0.75,1.45)	30(6.22%)	1.16(0.69,1.94)		66(7.1%)	1.21(0.87,1.69)	35(8.58%)	1.26(0.8,2)
	# Covariates include all variables in Table S1 except stratified variables and factors of interest.
	# The stratification variables, including parents with rhinitis or asthma, mother with rhinitis or asthma and father with rhinitis or asthma history were separately operated.
	# Methodologically, we traversed all case samples, attempted to match different stratification variables in the base data unit (1 case : 4 controls matched in gender, age and ethnicity), and discarded those that failed to be matched; thus, we ended up with 1:1 case-control studies that were further matched on stratification variables based on matching for age, gender, and ethnicity, and analyzed …

## Sheet: Table S4
	Table S4. Stratified analysis of parents with AD and mode of birth to explore the effect interest factors (including exclusive breastfeeding duration, antibiotic use at age 0-1 years, sibling status, and birth weight) on child AD, corresponding to Figure 3C.
	Stratification variables Factors	Parents with AD (N = 1280)					Mode of birth (N = 1454)
		No (n = 1152)		Yes (n = 128)			Cesarean section (n = 824)		Eutocia (n = 630)
		proportion	OR (95%CI)	proportion	OR (95%CI)		proportion	OR (95%CI)	proportion	OR (95%CI)
	Time of exclusive breastfeeding
	No	90(7.81%)		6(4.69%)			66(8.01%)		43(6.83%)
	1-3 months	179(15.54%)	1.7(1.13,2.56)*	29(22.66%)	0.57(0.18,1.8)		139(16.87%)	1.16(0.73,1.83)	106(16.83%)	1.65(0.93,2.92)
	4+ months	883(76.65%)	1.67(1.16,2.4)**	93(72.65%)	0.74(0.25,2.18)		619(75.12%)	1.46(0.98,2.18)	481(76.34%)	1.63(0.96,2.75)
	Antibiotics using (0-1-year-old)
	No	772(67.01%)		81(63.28%)			524(63.59%)		413(65.56%)
	1-2 times	350(30.38%)	1.2(1,1.43)*	45(35.16%)	0.99(0.59,1.68)		278(33.74%)	0.96(0.78,1.18)	201(31.9%)	1.08(0.85,1.37)
	3+ times	30(2.61%)	1.8(1.16,2.8)**	2(1.56%)	0.91(0.11,7.35)		22(2.67%)	1.59(0.94,2.68)	16(2.54%)	1.98(1.1,3.56)*
	Siblings
	No (the only child)	677(58.77%)		79(61.72%)			530(64.32%)		337(53.49%)
	Have older siblings	259(22.48%)	0.71(0.58,0.89)**	26(20.31%)	0.67(0.34,1.33)		170(20.63%)	0.79(0.61,1.02)	145(23.02%)	0.8(0.6,1.07)
	Have younger siblings	216(18.75%)	0.95(0.77,1.17)	23(17.97%)	0.53(0.25,1.14)		124(15.05%)	0.86(0.65,1.14)	148(23.49%)	1(0.77,1.31)
	Birth weight
	Normal	951(82.55%)		108(84.38%)			642(77.91%)		544(86.35%)
	Low (~2500 g)	114(9.9%)	0.62(0.45,0.86)**	11(8.59%)	1.13(0.48,2.65)		96(11.65%)	0.64(0.45,0.9)**	53(8.41%)	0.7(0.44,1.11)
	High (4500+ g)	87(7.55%)	0.98(0.72,1.34)	9(7.03%)	1.4(0.53,3.7)		86(10.44%)	0.79(0.57,1.11)	33(5.24%)	1.43(0.91,2.23)
	# Covariates include all variables in Table S1 except stratified variables and factors of interest.
	# The stratification variables, including parents with AD and mode of birth were separately operated.
	# Methodologically, we traversed all case samples, attempted to match different stratification variables in the base data unit (1 case : 4 controls matched in gender, age and ethnicity), and discarded those that failed to be matched; thus, we ended up with 1:1 case-control studies that were further matched on stratification variables based on matching for age, gender, and ethnicity, and analyzed …

## Sheet: Table S5
	Table S5. The hyperparameters explaination and values of machine learning model used in this study.
	Models	Hyperparameter	Explaination	Hyperparameters
	Logistic regression	NA	No special paramter to adjust.	NA
	Random forest	ntree	Number of trees to build.	222
		mtry	Number of variables randomly sampled as candidates at each split.	2
		nodesize	Minimum value of terminal nodes, the bigger 'nodesize' leads to less trees and reduces the time required to fit the model.	12
	eXtreme Gradient Boosting	nrounds	Maximum number of boosting iterations.	750
		objective	Type of outcome variable, that is, the task type.	binary:logistic
		eta	Learning rate. Larger eta values make the model training process more conservative and may encourage underfitting, but smaller eta values may lead to model overfitting.	0.05
		max_depth	Maximum depth of each base learner (classification decision tree).	6
		subsample	The percentage of subsamples in the training instance. When the value is 0.5, it means that half of the samples are randomly selected to train the base learner at each iteration, which helps to reduce the training time and avoid overfitting.	0.5
		colsample_bytree	Percentage of columns used in training the base learner, with smaller values helping to increase the diversity of the base learner.	0.3
		gamma	The minimum loss reduction allowed by the base learner for leaf node partition, the larger value lead to more conservative the model.	1

## Sheet: Table S6
	Table S6. The hypothesis test of AUROC values between models in training or testing set.
	Group	Variables	Statistic description	Methods	Statistics	P value
	Training set	LR vs RF		Two Sample t-test	-48.612	<0.001
		Logistic regression	0.748±0.008
		Random forest	0.8±0.006
		LR vs XGBoost		Two Sample t-test	-40.741	<0.001
		Logistic regression	0.748±0.008
		XGBoost	0.794±0.008
		RF vs XGBoost		Two Sample t-test	5.24	<0.001
		Random forest	0.8±0.006
		XGBoost	0.794±0.008
	Testing set	LR vs RF		Two Sample t-test	-2.178	0.03058
		Logistic regression	0.735±0.019
		Random forest	0.741±0.016
		LR vs XGBoost		Two Sample t-test	0.577	0.56485
		Logistic regression	0.735±0.019
		XGBoost	0.734±0.018
		RF vs XGBoost		Two Sample t-test	2.874	0.00449
		Random forest	0.741±0.016
		XGBoost	0.734±0.018
	# LR: Logitic Regression, RF: Random Forest, XGBoost: eXtreme Gradient Boosting

## Sheet: Table S7
	Table S7. Univariate analysis of low birth weight and the presence or absence of exclusive breastfeeding.
	Variable	No exclusive breastfeeding	Exclusive breastfeeding	χ2	P value
				5.77	0.0163
	Normal or high birth weight	272(84.0%)	3129(88.6%)
	Low birth weight	52(16.0%)	402(11.4%)

## Sheet: Table S8
	Table S8. Logistic regression of low birth weight and non-exclusive breastfeeding.
	Variables	Control	β	Z	Pr(>|Z|)	OR	95%CI
	Low birth weight (<2.5 Kg)	Birth wight more than 2.5 Kg	0.378	2.49	0.0126	1.46	1.08-1.96
